# Supplementary material for: Modeling Liver Development and Disease in a Dish
Source: Int J Mol Sci. 2023 Nov 2;24(21):15921. doi: 10.3390/ijms242115921 (PMC10650907; doi:10.3390/ijms242115921)
Supplement: Supplementary file 1 [file ijms-24-15921-s001.zip]

Archive with 1 entries (1 files):
- ijms-2633794-supplementary.pdf
